# Supplementary material for: Effects of Cultivation Substrate Differences on Quality Formation and Polysaccharide Composition Characteristics of Tremella fuciformis
Source: J Fungi (Basel). 2026 Apr 3;12(4):261. doi: 10.3390/jof12040261 (PMC13117257; doi:10.3390/jof12040261)
Supplement: Supplementary file 1 [file jof-12-00261-s001.zip]

Archive with 1 entries (1 files):
- jof-4189130-supplementary.pdf
